# Supplementary material for: Stem loop binding protein promotes SARS-CoV-2 replication via -1 programmed ribosomal frameshifting
Source: Signal Transduct Target Ther. 2025 Jun 13;10:192. doi: 10.1038/s41392-025-02277-w (PMC12166091; doi:10.1038/s41392-025-02277-w)
Supplement: Supplementary file 2 — Data set1 [file 41392_2025_2277_MOESM2_ESM.xls]

## Sheet: -1FSE specific binding 122
number	protein name
1	SLBP
2	MAP4
3	RPL10A
4	MTHFD1
5	PHB2
6	PCBP3
7	CTNND1
8	EIF2S1
9	CHERP
10	FUBP3
11	SNRPD3
12	SNRPB
13	PPIL4
14	PSMC2
15	WDR1
16	ERCC8
17	FLG2
18	RPS3A
19	TUBB6
20	LMNA
21	KHDRBS1
22	ATP5B
23	HSD17B4
24	DBR1
25	ARCN1
26	UBA52
27	SSBP1
28	GNPDA2
29	RPS14
30	RUVBL2
31	FLNA
32	ACTR1A
33	KRT6A
34	PC
35	EIF3C
36	HSPA8
37	HBG2
38	SNW1
39	EIF3L
40	MAGEA4
41	S100A9
42	FAM50A
43	EEF1A2
44	YBX1
45	RPL23
46	RPS2
47	STOX1
48	MCCC1
49	TIMM44
50	ANXA6
51	CYCS
52	FAM83D
53	KLC1
54	HBS1L
55	KRT72
56	ERP29
57	VIM
58	TBC1D15
59	DNAJA2
60	RBM8A
61	MAGOH
62	HSD11B2
63	TUBAL3
64	IGBP1
65	WDR33
66	PLD3
67	PABPC1
68	PHGDH
69	CASP14
70	RUVBL1
71	KPNA2
72	DNAJA1
73	XRCC5
74	SAMHD1
75	SEPT9
76	CAPRIN1
77	HSPA9
78	PAFAH1B1
79	KRT33A
80	FYCO1
81	GTF2F1
82	CLINT1
83	ABI1
84	CNKSR3
85	CDK1
86	GIGYF2
87	TAF15
88	HNRNPR
89	CKB
90	DLAT
91	SGMS1
92	CTPS1
93	GPI
94	NDC80
95	NCBP2
96	KATNA1
97	PPA1
98	RPS4X
99	PDIA4
100	DRG1
101	TRIM25
102	TXLNA
103	KHDRBS2
104	RCC1L
105	SLC25A6
106	FLNC
107	ALDOA
108	LSG1
109	HABP4
110	NCL
111	CITED1
112	KRT18
113	IMMT
114	MCM4
115	MISP
116	NPLOC4
117	RCC2
118	HNRNPC
119	KRT17
120	ACTR2
121	SUCLG1
122	eIF3a

## Sheet: -1PRF specific binding 65
number	protein name
1	SLBP
2	MAP4
3	RPL10A
4	MTHFD1
5	PHB2
6	PCBP3
7	CTNND1
8	EIF2S1
9	CHERP
10	FUBP3
11	SNRPD3
12	SNRPB
13	PPIL4
14	PSMC2
15	WDR1
16	ERCC8
17	FLG2
18	RPS3A
19	TUBB6
20	LMNA
21	KHDRBS1
22	ATP5B
23	HSD17B4
24	DBR1
25	ARCN1
26	UBA52
27	SSBP1
28	GNPDA2
29	RPS14
30	RUVBL2
31	FLNA
32	ACTR1A
33	KRT6A
34	PC
35	EIF3C
36	HSPA8
37	HBG2
38	SNW1
39	EIF3L
40	MAGEA4
41	S100A9
42	FAM50A
43	EEF1A2
44	ACTR3
45	PGM2
46	MCTS1
47	NCAPH
48	RPS6
49	TXLNG
50	HSPA6
51	MCM6
52	RPL11
53	SUPT4H1
54	KIF5A
55	KRT13
56	STRAP
57	PEG10
58	CSDE1
59	DSG1
60	SNRPA
61	PGD
62	RPL27
63	VCP
64	CNN3
65	PABPN1

## Sheet: overlay 43
number	protein name
1	KHDRBS1
2	GNPDA2
3	S100A9
4	UBA52
5	HSPA8
6	KRT6A
7	HBG2
8	EEF1A2
9	RPL10A
10	TUBB6
11	PHB2
12	ATP5B
13	SSBP1
14	ACTR1A
15	HSD17B4
16	MAGEA4
17	SNRPD3
18	RPS14
19	PSMC2
20	FUBP3
21	LMNA
22	ERCC8
23	WDR1
24	FAM50A
25	RPS3A
26	SNW1
27	EIF2S1
28	ARCN1
29	PCBP3
30	MTHFD1
31	EIF3L
32	SNRPB
33	PPIL4
34	SLBP
35	RUVBL2
36	DBR1
37	FLG2
38	CHERP
39	MAP4
40	CTNND1
41	EIF3C
42	PC
43	FLNA

## Sheet: Sheet1
TAX	Group
SLBP	FSE
MAP4	FSE
RPL10A	FSE
MTHFD1	FSE
PHB2	FSE
PCBP3	FSE
CTNND1	FSE
EIF2S1	FSE
CHERP	FSE
FUBP3	FSE
SNRPD3	FSE
SNRPB	FSE
PPIL4	FSE
PSMC2	FSE
WDR1	FSE
ERCC8	FSE
FLG2	FSE
RPS3A	FSE
TUBB6	FSE
LMNA	FSE
KHDRBS1	FSE
ATP5B	FSE
HSD17B4	FSE
DBR1	FSE
ARCN1	FSE
UBA52	FSE
SSBP1	FSE
GNPDA2	FSE
RPS14	FSE
RUVBL2	FSE
FLNA	FSE
ACTR1A	FSE
KRT6A	FSE
PC	FSE
EIF3C	FSE
HSPA8	FSE
HBG2	FSE
SNW1	FSE
EIF3L	FSE
MAGEA4	FSE
S100A9	FSE
FAM50A	FSE
EEF1A2	FSE
YBX1	FSE
RPL23	FSE
RPS2	FSE
STOX1	FSE
MCCC1	FSE
TIMM44	FSE
ANXA6	FSE
CYCS	FSE
FAM83D	FSE
KLC1	FSE
HBS1L	FSE
KRT72	FSE
ERP29	FSE
VIM	FSE
TBC1D15	FSE
DNAJA2	FSE
RBM8A	FSE
MAGOH	FSE
HSD11B2	FSE
TUBAL3	FSE
IGBP1	FSE
WDR33	FSE
PLD3	FSE
PABPC1	FSE
PHGDH	FSE
CASP14	FSE
RUVBL1	FSE
KPNA2	FSE
DNAJA1	FSE
XRCC5	FSE
SAMHD1	FSE
SEPT9	FSE
CAPRIN1	FSE
HSPA9	FSE
PAFAH1B1	FSE
KRT33A	FSE
FYCO1	FSE
GTF2F1	FSE
CLINT1	FSE
ABI1	FSE
CNKSR3	FSE
CDK1	FSE
GIGYF2	FSE
TAF15	FSE
HNRNPR	FSE
CKB	FSE
DLAT	FSE
SGMS1	FSE
CTPS1	FSE
GPI	FSE
NDC80	FSE
NCBP2	FSE
KATNA1	FSE
PPA1	FSE
RPS4X	FSE
PDIA4	FSE
DRG1	FSE
TRIM25	FSE
TXLNA	FSE
KHDRBS2	FSE
RCC1L	FSE
SLC25A6	FSE
FLNC	FSE
ALDOA	FSE
LSG1	FSE
HABP4	FSE
NCL	FSE
CITED1	FSE
KRT18	FSE
IMMT	FSE
MCM4	FSE
MISP	FSE
NPLOC4	FSE
RCC2	FSE
HNRNPC	FSE
KRT17	FSE
ACTR2	FSE
SUCLG1	FSE
eIF3a	FSE
SLBP	PRF
MAP4	PRF
RPL10A	PRF
MTHFD1	PRF
PHB2	PRF
PCBP3	PRF
CTNND1	PRF
EIF2S1	PRF
CHERP	PRF
FUBP3	PRF
SNRPD3	PRF
SNRPB	PRF
PPIL4	PRF
PSMC2	PRF
WDR1	PRF
ERCC8	PRF
FLG2	PRF
RPS3A	PRF
TUBB6	PRF
LMNA	PRF
KHDRBS1	PRF
ATP5B	PRF
HSD17B4	PRF
DBR1	PRF
ARCN1	PRF
UBA52	PRF
SSBP1	PRF
GNPDA2	PRF
RPS14	PRF
RUVBL2	PRF
FLNA	PRF
ACTR1A	PRF
KRT6A	PRF
PC	PRF
EIF3C	PRF
HSPA8	PRF
HBG2	PRF
SNW1	PRF
EIF3L	PRF
MAGEA4	PRF
S100A9	PRF
FAM50A	PRF
EEF1A2	PRF
ACTR3	PRF
PGM2	PRF
MCTS1	PRF
NCAPH	PRF
RPS6	PRF
TXLNG	PRF
HSPA6	PRF
MCM6	PRF
RPL11	PRF
SUPT4H1	PRF
KIF5A	PRF
KRT13	PRF
STRAP	PRF
PEG10	PRF
CSDE1	PRF
DSG1	PRF
SNRPA	PRF
PGD	PRF
RPL27	PRF
VCP	PRF
CNN3	PRF
PABPN1	PRF
