# Supplementary material for: Stem loop binding protein promotes SARS-CoV-2 replication via -1 programmed ribosomal frameshifting
Source: Signal Transduct Target Ther. 2025 Jun 13;10:192. doi: 10.1038/s41392-025-02277-w (PMC12166091; doi:10.1038/s41392-025-02277-w)
Supplement: Supplementary file 3 — Data set2 [file 41392_2025_2277_MOESM3_ESM.xls]

## Sheet: SFLS specific binding 663
number	protein name
1	RPL10A
2	FLG2
3	PHB2
4	EIF2S1
5	SNRPD3
6	SNRPB
7	LMNA
8	KHDRBS1
9	RPS14
10	SNW1
11	MAGEA4
12	S100A9
13	SLBP
14	RPS3A
15	RPS11
16	NSUN2
17	YBX1
18	ANXA2
19	PSMA4
20	GNL3
21	ERAL1
22	CNBP
23	BYSL
24	TMA16
25	HSPB1
26	BUB3
27	RPL26
28	EIF6
29	RPS18
30	BRIX1
31	EIF2AK2
32	CCDC59
33	CCDC177
34	PGAM5
35	PRKRA
36	MOV10
37	PAIP1
38	IGF2BP3
39	DDX5
40	NIP7
41	HNRNPD
42	RPLP0
43	EIF4E
44	TCF25
45	RECQL
46	U2AF2
47	IGF2BP2
48	DSP
49	RPL36
50	LYAR
51	NIFK
52	KRT80
53	RPL36A
54	SRP14
55	EXOSC1
56	RPL7A
57	NOC4L
58	NAT10
59	C7orf50
60	DNAJA2
61	SRSF7
62	NMNAT1
63	DARS
64	RFC3
65	ILF2
66	RPL29
67	RPS20
68	TFB1M
69	MAPK1
70	G3BP2
71	RPS10
72	DPM1
73	HACD3
74	UTP18
75	PHF6
76	KPNA2
77	RPP40
78	GARS1
79	DDX27
80	CAPRIN1
81	RBM14
82	WHSC1
83	DAP3
84	RBM10
85	HOXB4
86	HNRNPF
87	DDX47
88	FMNL3
89	STAU2
90	DKFZp686I15196
91	FXR2
92	RPL7L1
93	RPL5
94	SKP1
95	HSPA9
96	GTPBP4
97	EXOSC2
98	EEF1D
99	RRP1
100	RPS15A
101	DKFZp781K0743
102	LGALS1
103	RBM42
104	PCMT1
105	WDR74
106	SLC25A5
107	PURA
108	MCM7
109	SGPL1
110	RPL15
111	SRPK2
112	POLR1E
113	DHX57
114	RPS28
115	LSM14A
116	REXO4
117	MRPS5
118	FABP5
119	HSPA5
120	ABCF1
121	GLTSCR2
122	FAM98B
123	YWHAQ
124	COPA
125	HNRNPR
126	RPLP1
127	RPL34
128	TRMT112
129	MARK2
130	RPS12
131	TWF1
132	PABPC4
133	CSDE1
134	SSB
135	DDX6
136	NKRF
137	RTRAF
138	RPL28
139	XRCC6
140	RPL18A
141	NOP2
142	C1orf167
143	DNAJC2
144	MRPS23
145	N-PAC
146	RPS4X
147	LUC7L2
148	USP10
149	SF3B1
150	RPS3
151	RPS27A
152	TRA2A
153	RFC1
154	TUBA1C
155	MRPS12
156	CMAS
157	ARHGEF2
158	PTGES3
159	NCBP1
160	DHX30
161	DNAJC21
162	PRDX1
163	QKI
164	EZR
165	EML3
166	EXOSC10
167	MTDH
168	HSP90AB1
169	RPL18
170	SNRPF
171	RPL32
172	SMU1
173	ABCF2
174	SNU13
175	WDR6
176	DNAJA3
177	KIF2A
178	KRT18
179	RPS19
180	LRRC59
181	HP1BP3
182	RPS13
183	KHSRP
184	DDX54
185	STAU1
186	DDX21
187	RCC2
188	NOP58
189	PWP1
190	DHX29
191	HADHB
192	FTSJ1
193	POP1
194	NUMB
195	RPS8
196	GRSF1
197	ANXA2P2
198	EXOSC9
199	TRMT6
200	RPL4
201	EIF4A3
202	SHFL
203	SURF6
204	DDX24
205	RTCB
206	ALYREF
207	RPL13
208	YWHAZ
209	DDX17
210	DCD
211	ENO3
212	RPL10
213	ASPH
214	ZC3HAV1
215	DDX1
216	MCM3
217	CKAP2L
218	HERC5
219	WDR5
220	NOL7
221	MRPS7
222	MRPS28
223	FAU
224	EWSR1
225	EIF2S3
226	H1-5
227	AP2A1
228	GRWD1
229	RPL35A
230	RPL7
231	JUP
232	RBMX
233	LIN28B
234	LLPH
235	MRTO4
236	EXOSC4
237	PURB
238	PCBP1
239	BUD13
240	SPOUT1
241	SMARCA5
242	DLST
243	RPS27L
244	RPL9
245	PAWR
246	LORICRIN
247	LARP1
248	EIF3D
249	PKM
250	RPS7
251	HSPA1B
252	SNRPD1
253	MEPCE
254	LYZ
255	PIP
256	RPL37A
257	ELAVL1
258	FAM120A
259	HNRNPLL
260	RPL22
261	EBNA1BP2
262	CIRBP
263	PABPC1
264	TRIM26
265	RPS26
266	TSR1
267	CASP14
268	RUVBL1
269	RPL11
270	DNAJA1
271	H1-0
272	NOP16
273	RPS29
274	YBX3
275	PLRG1
276	EIF2S2
277	RNMT
278	MIF
279	MRPS22
280	ATP5PO
281	TRIM56
282	PCBP2
283	MDIG
284	UPF3B
285	RPL23A
286	RRS1
287	SNRPB2
288	PSIP1
289	U2AF1L5
290	PPP1R32
291	LARP4
292	POP7
293	DDX39B
294	RPL31
295	ZCCHC3
296	PCDHAC2
297	RPS25
298	BCAS2
299	DIRAS2
300	ZNF207
301	PRMT1
302	EXOSC6
303	DEK
304	MRPS9
305	SRRT
306	STRAP
307	RBM3
308	H1-10
309	MTREX
310	KRT74
311	SPATS2L
312	UBTF
313	TSPYL5
314	PEG10
315	DSC1
316	FBXO6
317	SF3B2
318	MDH2
319	NXF1
320	RRP1B
321	DKC1
322	PAK1IP1
323	RSL1D1
324	SERPINB3
325	RPL6
326	G3BP
327	TUFM
328	ILF3
329	RFC4
330	L27a
331	RPL30
332	DRG1
333	RPLP2
334	TRIM25
335	DDX3X
336	OK/KNS-cl.6
337	TBL2
338	RPS24
339	C8orf33
340	KRI1
341	ATXN2L
342	NME1
343	RPL27
344	RPL24
345	SERPINB12
346	RPL38
347	ABT1
348	DHX36
349	RPS16
350	APOBEC3F
351	RPL26L1
352	KRT78
353	EXOSC5
354	RPS9
355	SRSF3
356	RBM28
357	EXOSC8
358	FBXO2
359	SURF2
360	MYBBP1A
361	ZC2HC1A
362	SF3B3
363	SRP9
364	EIF5AL1
365	UPF1
366	TRMT61A
367	IGF2BP1
368	GAR1
369	RPF2
370	SMURF2
371	HNRNPUL2-BSCL2
372	HNRNPC
373	GNL2
374	FXR1
375	PES1
376	HDLBP
377	DKFZp686P17171
378	LRRC47
379	ZNF622
380	NAP1L1
381	ACSS2
382	TOP1
383	DHX9
384	EIF4B
385	DNAJC10
386	RPS27
387	SNRPD2
388	RPS15
389	ARMCX3
390	PCBP3
391	SSBP1
392	EEF1A2
393	KARS1
394	LTV1
395	VPS33A
396	H2AZ2
397	XP32
398	IGHMBP2
399	GNL3L
400	LOC84524
401	COPS6
402	HNRPD
403	PLBD2
404	MRPL4
405	HRMT1L2
406	PPP1R13L
407	TOMM20
408	DDB1
409	RPL19
410	FAM207A
411	KPNA4
412	CALML5
413	MRPS35
414	IMP4
415	SMC2
416	MED4
417	RFC2
418	CSNK1E
419	CMSS1
420	PTCD3
421	PPP3CB
422	MAPKAPK2
423	MRPS14
424	RIOK1
425	RARS1
426	NOM1
427	LUZP1
428	PDLIM7
429	PRMT5
430	PPAN-P2RY11
431	SARS2
432	GTPBP1
433	SNRNP70
434	THUMPD3
435	ZNF691
436	RSL24D1
437	NXF2B
438	THAP11
439	PABPC1L
440	FRG1
441	C1orf174
442	MRPL46
443	ZNF706
444	SLC25A1
445	RTTN
446	MRPL24
447	MRPL39
448	MRPL55
449	FGA
450	ZNF574
451	PGDH3
452	TDRD12
453	ANKHD1
454	USP7
455	MRPL47
456	MRPL14
457	PSMB6
458	TRAM1
459	MRPS17
460	NUP153
461	WDR77
462	OTUD6B
463	AP3M1
464	UBE2O
465	PIK3C3
466	PRPS2
467	SLC25A11
468	ZNF346
469	MRPL28
470	AIMP1
471	SYNCRIP
472	CCT8
473	CPNE3
474	LSM4
475	PLEKHH1
476	EIF2A
477	PRRC2B
478	SMAD9
479	PRDM10
480	SNRPA
481	CMTR1
482	CRIP2
483	MSI2
484	PTRH1
485	CWC22
486	MRPS31
487	EEFSEC
488	MACROH2A1
489	NRDC
490	PPP1CB
491	LTF
492	DKFZp686J1732
493	AHCYL2
494	MRPS27
495	HSPE1
496	LSG1
497	KRR1
498	EMG1
499	GLDC
500	SUZ12
501	DNTTIP1
502	SHINC3
503	ZCCHC9
504	MRPS16
505	LACRT
506	FAM98C
507	MRPL15
508	NGDN
509	AP3D1
510	RPUSD3
511	DCAF13
512	TCEA1
513	PUS1
514	B3GALT6
515	FAM50B
516	POLR2H
517	C12orf29
518	NSA2
519	CDC37
520	PPP1R12A
521	DDX10
522	RPS21
523	MAGEA1
524	S100A10
525	TAMM41
526	FTL
527	RRP12
528	MRPS2
529	MRPS24
530	ATP5MK
531	MRPL57
532	YY1
533	ENO1
534	SERPINE1
535	C18orf25
536	MTHFD2
537	YWHAH
538	CDK6
539	PPP6R3
540	RNH1
541	FAM83D
542	PPP6C
543	DNAJC9
544	SLC4A5
545	MORF4L2
546	MRPL21
547	AFF4
548	MRPS33
549	NAF1
550	RPL13A
551	AGO2
552	GTF2I
553	PAICS
554	ZNF384
555	SRBD1
556	HMMR
557	MRPS15
558	MRPS21
559	ZFR
560	MAGOH
561	RBBP4
562	DDX60
563	LSM1
564	AURKAIP1
565	RPP25
566	KIAA0324
567	TOR4A
568	AGPAT5
569	PPP2R5C
570	SART3
571	LSM2
572	MRPS25
573	CENATAC
574	MRPS6
575	PPM1G
576	AMPD1
577	NDUFA4
578	CSNK2B
579	TIMM50
580	ARG1
581	POLR2C
582	LRP5
583	HBD
584	RPUSD4
585	PRPS1
586	C11orf98
587	SIRT1
588	SLFN5
589	LRPPRC
590	VPS16
591	ZCCHC10
592	WDR55
593	BUD23
594	TSPYL
595	KRT6B
596	PPP2R5E
597	CSNK2A2
598	RPL39
599	EIF3I
600	ACOT9
601	SNRNP40
602	DHX37
603	KPRP
604	KPNB1
605	MRPL50
606	FTSJ3
607	GAPDH
608	CLNS1A
609	FAM111B
610	GNL1
611	NMD3
612	RBM25
613	PPP1R12C
614	APEX1
615	SNC73
616	MRPS26
617	HMGA1
618	DKFZp762M013
619	CA1
620	GTF2H3
621	METTL17
622	NAGK
623	DTWD2
624	CSNK1A1
625	MRPS18C
626	MPG
627	DCAF16
628	FLII
629	PYM1
630	AP2A2
631	CSNK2A1
632	RFC5
633	AIMP2
634	SPATS2
635	RPL37
636	SEH1L
637	GPS2
638	GEMIN5
639	MRPL37
640	NDUFS7
641	WDR82
642	FARS2
643	KPNA1
644	SFXN3
645	MAT2A
646	NXT1
647	RPP30
648	JCHAIN
649	SDHA
650	GTPBP2
651	PRKAG1
652	RPP38
653	MRPL44
654	H1-2
655	LSM7
656	HBA2
657	IFIT3
658	ELOC
659	TRMT2A
660	PPP1CA
661	PABPN1
662	YWHAB
663	MMTAG2

## Sheet: SFL specific binding 510
number	protein name
1	RPL10A
2	FLG2
3	PHB2
4	EIF2S1
5	SNRPD3
6	SNRPB
7	LMNA
8	KHDRBS1
9	RPS14
10	SNW1
11	MAGEA4
12	S100A9
13	SLBP
14	RPS3A
15	FUBP3
16	EIF3L
17	CHERP
18	RPS11
19	NSUN2
20	YBX1
21	ANXA2
22	PSMA4
23	GNL3
24	ERAL1
25	CNBP
26	BYSL
27	TMA16
28	HSPB1
29	BUB3
30	RPL26
31	EIF6
32	RPS18
33	BRIX1
34	EIF2AK2
35	CCDC59
36	CCDC177
37	PGAM5
38	PRKRA
39	MOV10
40	PAIP1
41	IGF2BP3
42	DDX5
43	NIP7
44	HNRNPD
45	RPLP0
46	EIF4E
47	TCF25
48	RECQL
49	U2AF2
50	IGF2BP2
51	DSP
52	RPL36
53	LYAR
54	NIFK
55	KRT80
56	RPL36A
57	SRP14
58	EXOSC1
59	RPL7A
60	NOC4L
61	NAT10
62	C7orf50
63	DNAJA2
64	SRSF7
65	NMNAT1
66	DARS
67	RFC3
68	ILF2
69	RPL29
70	RPS20
71	TFB1M
72	MAPK1
73	G3BP2
74	RPS10
75	DPM1
76	HACD3
77	UTP18
78	PHF6
79	KPNA2
80	RPP40
81	GARS1
82	DDX27
83	CAPRIN1
84	RBM14
85	WHSC1
86	DAP3
87	RBM10
88	HOXB4
89	HNRNPF
90	DDX47
91	FMNL3
92	STAU2
93	DKFZp686I15196
94	FXR2
95	RPL7L1
96	RPL5
97	SKP1
98	HSPA9
99	GTPBP4
100	EXOSC2
101	EEF1D
102	RRP1
103	RPS15A
104	DKFZp781K0743
105	LGALS1
106	RBM42
107	PCMT1
108	WDR74
109	SLC25A5
110	PURA
111	MCM7
112	SGPL1
113	RPL15
114	SRPK2
115	POLR1E
116	DHX57
117	RPS28
118	LSM14A
119	REXO4
120	MRPS5
121	FABP5
122	HSPA5
123	ABCF1
124	GLTSCR2
125	FAM98B
126	YWHAQ
127	COPA
128	HNRNPR
129	RPLP1
130	RPL34
131	TRMT112
132	MARK2
133	RPS12
134	TWF1
135	PABPC4
136	CSDE1
137	SSB
138	DDX6
139	NKRF
140	RTRAF
141	RPL28
142	XRCC6
143	RPL18A
144	NOP2
145	C1orf167
146	DNAJC2
147	MRPS23
148	N-PAC
149	RPS4X
150	LUC7L2
151	USP10
152	SF3B1
153	RPS3
154	RPS27A
155	TRA2A
156	RFC1
157	TUBA1C
158	MRPS12
159	CMAS
160	ARHGEF2
161	PTGES3
162	NCBP1
163	DHX30
164	DNAJC21
165	PRDX1
166	QKI
167	EZR
168	EML3
169	EXOSC10
170	MTDH
171	HSP90AB1
172	RPL18
173	SNRPF
174	RPL32
175	SMU1
176	ABCF2
177	SNU13
178	WDR6
179	DNAJA3
180	KIF2A
181	KRT18
182	RPS19
183	LRRC59
184	HP1BP3
185	RPS13
186	KHSRP
187	DDX54
188	STAU1
189	DDX21
190	RCC2
191	NOP58
192	PWP1
193	DHX29
194	HADHB
195	FTSJ1
196	POP1
197	NUMB
198	RPS8
199	GRSF1
200	ANXA2P2
201	EXOSC9
202	TRMT6
203	RPL4
204	EIF4A3
205	SHFL
206	SURF6
207	DDX24
208	RTCB
209	ALYREF
210	RPL13
211	YWHAZ
212	DDX17
213	DCD
214	ENO3
215	RPL10
216	ASPH
217	ZC3HAV1
218	DDX1
219	MCM3
220	CKAP2L
221	HERC5
222	WDR5
223	NOL7
224	MRPS7
225	MRPS28
226	FAU
227	EWSR1
228	EIF2S3
229	H1-5
230	AP2A1
231	GRWD1
232	RPL35A
233	RPL7
234	JUP
235	RBMX
236	LIN28B
237	LLPH
238	MRTO4
239	EXOSC4
240	PURB
241	PCBP1
242	BUD13
243	SPOUT1
244	SMARCA5
245	DLST
246	RPS27L
247	RPL9
248	PAWR
249	LORICRIN
250	LARP1
251	EIF3D
252	PKM
253	RPS7
254	HSPA1B
255	SNRPD1
256	MEPCE
257	LYZ
258	PIP
259	RPL37A
260	ELAVL1
261	FAM120A
262	HNRNPLL
263	RPL22
264	EBNA1BP2
265	CIRBP
266	PABPC1
267	TRIM26
268	RPS26
269	TSR1
270	CASP14
271	RUVBL1
272	RPL11
273	DNAJA1
274	H1-0
275	NOP16
276	RPS29
277	YBX3
278	PLRG1
279	EIF2S2
280	RNMT
281	MIF
282	MRPS22
283	ATP5PO
284	TRIM56
285	PCBP2
286	MDIG
287	UPF3B
288	RPL23A
289	RRS1
290	SNRPB2
291	PSIP1
292	U2AF1L5
293	PPP1R32
294	LARP4
295	POP7
296	DDX39B
297	RPL31
298	ZCCHC3
299	PCDHAC2
300	RPS25
301	BCAS2
302	DIRAS2
303	ZNF207
304	PRMT1
305	EXOSC6
306	DEK
307	MRPS9
308	SRRT
309	STRAP
310	RBM3
311	H1-10
312	MTREX
313	KRT74
314	SPATS2L
315	UBTF
316	TSPYL5
317	PEG10
318	DSC1
319	FBXO6
320	SF3B2
321	MDH2
322	NXF1
323	RRP1B
324	DKC1
325	PAK1IP1
326	RSL1D1
327	SERPINB3
328	RPL6
329	G3BP
330	TUFM
331	ILF3
332	RFC4
333	L27a
334	RPL30
335	DRG1
336	RPLP2
337	TRIM25
338	DDX3X
339	OK/KNS-cl.6
340	TBL2
341	RPS24
342	C8orf33
343	KRI1
344	ATXN2L
345	NME1
346	RPL27
347	RPL24
348	SERPINB12
349	RPL38
350	ABT1
351	DHX36
352	RPS16
353	APOBEC3F
354	RPL26L1
355	KRT78
356	EXOSC5
357	RPS9
358	SRSF3
359	RBM28
360	EXOSC8
361	FBXO2
362	SURF2
363	MYBBP1A
364	ZC2HC1A
365	SF3B3
366	SRP9
367	EIF5AL1
368	UPF1
369	TRMT61A
370	IGF2BP1
371	GAR1
372	RPF2
373	SMURF2
374	HNRNPUL2-BSCL2
375	HNRNPC
376	GNL2
377	FXR1
378	PES1
379	HDLBP
380	DKFZp686P17171
381	LRRC47
382	ZNF622
383	NAP1L1
384	ACSS2
385	TOP1
386	DHX9
387	EIF4B
388	DNAJC10
389	RPS27
390	SNRPD2
391	RPS15
392	ARMCX3
393	PHAX
394	AMER2
395	MBNL2
396	RBM4B
397	POLR1C
398	UTY
399	SERPINB8
400	CBLN1
401	RBM34
402	HLTF
403	RO60
404	THRAP3
405	RCL1
406	MSN
407	MRPL38
408	DNAJB1
409	KRT72
410	FMR1
411	AHSA1
412	RP-L7a
413	BAZ1B
414	TBL3
415	RPL21
416	DDX31
417	PPM1B
418	POU4F3
419	COPE
420	KRT13
421	TRA2B
422	SERPINB4
423	KRT6C
424	DKFZp451A052
425	RBM4
426	WBSCR22
427	COPG1
428	NEMF
429	FAM76B
430	RACGAP1
431	MYEF2
432	ASS1
433	NCBP2
434	DDX18
435	NOB1
436	GTF3C4
437	GTPBP10
438	MRPL54
439	TARBP2
440	POLDIP3
441	MYL6
442	MRM3
443	TARDBP
444	TRIP4
445	UBXN1
446	NOC3L
447	RIOX1
448	PCLO
449	FABP6
450	GFAP
451	TMPO
452	IFI16
453	KRT19
454	MOGS
455	KIN
456	SPATA5
457	NHP2
458	ACTG2
459	SRSF9
460	RP11-98F14.6
461	MTFMT
462	QPCTL
463	MYL9
464	PDIA6
465	CCN1
466	NPM3
467	CCDC86
468	BXDC2
469	IMP3
470	OXR1
471	CDC42
472	EXOSC3
473	ANP32A
474	NACA
475	IPMK
476	TRMT10C
477	ALB
478	ISG20L2
479	NDUFA10
480	SRSF5
481	MORF4L1
482	PRPSAP1
483	LARP4B
484	DNAJB14
485	PCNX2
486	TRMT1L
487	UTP23
488	WDR3
489	C9orf92
490	POP4
491	ZGPAT
492	DIMT1
493	BROX
494	CYR61
495	IDH3B
496	PINX1
497	UTP15
498	PRR11
499	ATAD3A
500	NUDT21
501	CFAP20
502	RPL36AL
503	SEC61A1
504	NUSAP1
505	KRT75
506	keratin
507	CD3EAP
508	NSUN4
509	DNAJB11
510	CHTOP
